# Supplementary material for: Predicting Neoadjuvant Chemotherapy Response in Triple-Negative Breast Cancer Using Pre-Treatment Histopathologic Images
Source: Cancers (Basel). 2025 Jul 22;17(15):2423. doi: 10.3390/cancers17152423 (PMC12346615; doi:10.3390/cancers17152423)
Supplement: Supplementary file 1 [file cancers-17-02423-s001.zip]

Archive with 1 entries (1 files):
- cancers-3685252-supplementary.pdf
